# Supplementary material for: Food environment does not predict self-reported SSB consumption in New York City: A cross sectional study
Source: PLoS One. 2018 Oct 24;13(10):e0196689. doi: 10.1371/journal.pone.0196689 (PMC6200180; doi:10.1371/journal.pone.0196689)
Supplement: S1 Table — (XLSX) [file pone.0196689.s001.xlsx]

## Sheet: Frequency of SSB by location
	S1 Table: Frequency of SSB Consumption by Most Frequent Purchase Location
	Geocoded Sample (N=3,266)		Bodega (n=897)		Fast Food (n=542)		Supermarket (n=913)
Frequency	n	%	n	%	n	%	n	%
0	1320	40.42	67	7.47	25	4.61	100	10.95
1-2 per week	872	26.7	337	37.57	212	39.11	321	35.16
3-4 per week	424	12.98	185	20.62	131	24.17	185	20.26
5-6 per week	169	5.17	79	8.81	48	8.86	82	8.98
1 per day	169	5.17	75	8.36	47	8.67	76	8.32
2-3 per day	162	4.96	87	9.7	53	9.78	84	9.2
4-5 per day	50	1.53	33	3.68	17	3.14	27	2.96
6 or more per day	79	2.42	34	3.79	9	1.66	38	4.16
No response	21	0.64	.	.	.	.	.	.
		.
