# Supplementary material for: Food environment does not predict self-reported SSB consumption in New York City: A cross sectional study
Source: PLoS One. 2018 Oct 24;13(10):e0196689. doi: 10.1371/journal.pone.0196689 (PMC6200180; doi:10.1371/journal.pone.0196689)
Supplement: S2 Table — (XLSX) [file pone.0196689.s002.xlsx]

## Sheet: Missingness Table
S2 Table: Demographic Characteristics by Geocoded Status
Demographic characteristic	n (%)	Non-Geocoded Respondents	p-value
Total	3266	2551
Gender
Male	1672	1321	0.655
	0.512	0.5178
Female	1594	1230
	0.488	0.4822
Race
White	557	384	0
	0.171	0.1505
African American / Black	1257	1085
	0.385	0.4253
Hispanic	1196	842
	0.366	0.3301
American Indian, Asian and Other	256	240
	0.078	0.0941
Age Group			0.587
18-24	680	507
	0.208	0.1987
25-39	1153	888
	0.353	0.3481
40-49	569	455
	0.174	0.1784
50-64	628	528
	0.192	0.207
65+	236	173
	0.072	0.0678
Education Level			0.038
More than a high school degree	1975	1474
	0.605	0.5778
High school degree or less	1291	1077
	0.395	0.4222
Employment Status			0.033
Not employed	1159	837
	0.355	0.3281
Employed	2107	1714
	0.645	0.6719
Borough of the Intersection
Bronx	683	.
	0.209	.
Brooklyn	836	.
	0.256	.
Manhattan	1280	.
	0.392	.
Queens	467	.
	0.143	.
Note: P-values come from a chi squared test comparing the distribution of each of the measures based on whether the cross streets for the survey respondent were geocoded or not.
