# Supplementary material for: Food environment does not predict self-reported SSB consumption in New York City: A cross sectional study
Source: PLoS One. 2018 Oct 24;13(10):e0196689. doi: 10.1371/journal.pone.0196689 (PMC6200180; doi:10.1371/journal.pone.0196689)
Supplement: S3 Table — (XLSX) [file pone.0196689.s003.xlsx]

## Sheet: NAIVE MODEL
S3 Table: Crude Regression results predicting the purchase of a SSB once a day, overall and by food outlet type
	Consumes a SSB once a day	Purchase a SSB once a day at corner store	Purchase a SSB once a day at fast food restaurants	Purchase a SSB once a day at supermarket
Outcome percentage	0.141	0.071	0.039	0.069
Linear Measure for closest store distance	0.99	0.98	0.98	1
(in 100 feet (30.48 meters))
	[0.96, 1.03]	[0.95, 1.01]	[0.93, 1.03]	[0.98, 1.01]
Gender
Male
Female	0.67***	0.48***	0.59**	0.89
	[0.55, 0.82]	[0.36, 0.63]	[0.41, 0.86]	[0.68, 1.17]
Race
White	0.77+	0.55**	0.86	0.92
	[0.59, 1.02]	[0.36, 0.85]	[0.52, 1.41]	[0.64, 1.33]
African American / Black	0.99	1.21	0.44***	0.99
	[0.81, 1.21]	[0.92, 1.59]	[0.29, 0.68]	[0.75, 1.31]
Hispanic	1.17	1.15	1.89***	1.10
	[0.96, 1.43]	[0.88, 1.52]	[1.32, 2.70]	[0.83, 1.45]
American Indian, Asian and Other	1.00	0.88	1.50	0.89
	[0.69, 1.44]	[0.52, 1.48]	[0.85, 2.65]	[0.53, 1.51]
Age Group
18-24	1.34*	2.04***	1.25	1.06
	[1.07, 1.69]	[1.53, 2.73]	[0.83, 1.90]	[0.77, 1.48]
25-39	1.00	1.07	1.06	0.91
	[0.81, 1.22]	[0.81, 1.41]	[0.73, 1.53]	[0.68, 1.21]
40-49	1.24+	1.14	1.24	1.47*
	[0.97, 1.59]	[0.81, 1.60]	[0.80, 1.93]	[1.06, 2.03]
50-64	0.78+	0.38***	0.74	0.96
	[0.60, 1.02]	[0.24, 0.61]	[0.45, 1.21]	[0.68, 1.36]
65+	0.39***	0.21**	0.41+	0.39*
	[0.23, 0.67]	[0.08, 0.58]	[0.15, 1.12]	[0.18, 0.85]
Education Level
More than a high school degree
High school degree or less	1.73***	2.21***	1.61**	1.42*
	[1.42, 2.11]	[1.68, 2.89]	[1.13, 2.30]	[1.08, 1.87]
Employment Status
Not employed
Employed	0.80*	0.86	0.89	0.85
	[0.65, 0.98]	[0.65, 1.13]	[0.62, 1.28]	[0.64, 1.12]
Borough of the Intersection
Bronx	1.41**	1.41*	1.61*	1.41*
	[1.12, 1.77]	[1.04, 1.91]	[1.08, 2.38]	[1.04, 1.92]
Brooklyn	0.99	1.06	0.67+	0.87
	[0.79, 1.24]	[0.78, 1.44]	[0.43, 1.06]	[0.63, 1.19]
Manhattan	0.82+	0.72*	1.17	0.94
	[0.67, 1.01]	[0.54, 0.97]	[0.82, 1.68]	[0.71, 1.24]
Queens	0.90	1.01	0.56+	0.84
	[0.68, 1.21]	[0.69, 1.48]	[0.30, 1.05]	[0.56, 1.27]
Notes: + 0.10 * 0.05 ** 0.01 *** 0.001 ****
