# Supplementary material for: Food environment does not predict self-reported SSB consumption in New York City: A cross sectional study
Source: PLoS One. 2018 Oct 24;13(10):e0196689. doi: 10.1371/journal.pone.0196689 (PMC6200180; doi:10.1371/journal.pone.0196689)
Supplement: S4 Table — (XLSX) [file pone.0196689.s004.xlsx]

## Sheet: Sheet1
S4 Table: Predicted Frequency of Soda Consumption Once a Day with Dummy Variable for Distance Buffers Around Respondents' Home Intersections
	1	2	3	4
	Consume a SSB once a day	Purchase a SSB once a day at fast food restaurants	Purchase a SSB once a day at a supermarket	Purchase a SSB once a day at corner store
	OR/CI	OR/CI	OR/CI	OR/CI
Outcome variable	0.141	0.039	0.069	0.071
Gender (versus male)
Female	0.73**	0.72	0.98	0.50***
	[0.59,0.90]	[0.48,1.07]	[0.74,1.30]	[0.37,0.68]
Race (versus white)
African American / Black	0.78	0.35**	0.76	1.1
	[0.18,0.68]	[0.49,1.17]	[0.67,1.82]	[0.18,0.68]
Hispanic	0.89	0.94	0.8	1.08
	[0.64,1.25]	[0.52,1.69]	[0.52,1.24]	[0.65,1.79]
Other	0.95	1.24	0.86	0.92
	[0.59,1.51]	[0.58,2.66]	[0.46,1.60]	[0.46,1.85]
Age group (versus 18-24)
25-39	0.85	0.83	0.93	0.63*
	[0.64,1.12]	[0.51,1.37]	[0.63,1.36]	[0.44,0.90]
40-49	0.91	0.9	1.25	0.58**
	[0.66,1.25]	[0.51,1.59]	[0.82,1.89]	[0.38,0.87]
50-64	0.58**	0.57+	0.82	0.20***
	[0.41,0.81]	[0.31,1.06]	[0.53,1.28]	[0.12,0.35]
65+	0.25***	0.23*	0.32**	0.09***
	[0.14,0.45]	[0.07,0.72]	[0.14,0.74]	[0.03,0.27]
Education (versus more than a high school degree)
High school degree or less	1.34*	1.03	1.17	1.57**
	[1.07,1.69]	[0.67,1.58]	[0.86,1.59]	[1.15,2.15]
Employment status (versus not employed)
Employed	0.78*	1.05	0.86	0.81
	[0.62,0.99]	[0.68,1.61]	[0.63,1.17]	[0.59,1.11]
Restaurant chain (versus Burger King)
KFC	1.94*	1.45	1.85+	2.20*
	[1.16,3.26]	[0.52,4.01]	[0.92,3.70]	[1.13,4.26]
McDonalds	0.9	0.79	1.05	0.92
	[0.63,1.28]	[0.42,1.46]	[0.65,1.70]	[0.57,1.49]
Subway	0.66*	0.49*	0.75	0.62+
	[0.46,0.96]	[0.25,0.96]	[0.46,1.23]	[0.38,1.01]
Wendy's	0.9	0.20*	0.9	0.72
	[0.52,1.56]	[0.04,0.93]	[0.43,1.88]	[0.33,1.60]
Frequency of fast food consumption in the past week	1.12***	1.18***	1.07***	1.13***
	[1.10,1.14]	[1.14,1.21]	[1.04,1.10]	[1.10,1.16]
Survey round (versus January-April 2013)
August-November 2013	0.79+	0.8	0.63**	0.97
	[0.62,1.02]	[0.48,1.33]	[0.45,0.88]	[0.68,1.36]
January-June 2014	0.58***	0.47**	0.65*	0.73+
	[0.44,0.76]	[0.28,0.79]	[0.46,0.92]	[0.50,1.06]
Borough (versus Bronx)
Brooklyn	0.71+	0.46*	0.63+	0.69
	[0.50,1.00]	[0.24,0.88]	[0.40,1.00]	[0.43,1.12]
Manhattan	0.74*	0.7	0.8	0.70+
	[0.54,1.00]	[0.42,1.16]	[0.54,1.19]	[0.47,1.05]
Queens	0.87	0.40*	0.79	1.05
	[0.60,1.29]	[0.18,0.85]	[0.47,1.32]	[0.63,1.76]
Dummy for store within 132 feet.	1.04	1.06	0.81	0.9
	[0.76,1.42]	[0.48,2.30]	[0.42,1.53]	[0.63,1.29]
Dummy for store within 264 feet.	1.18	0.65	1.24	1.41
	[0.77,1.81]	[0.29,1.48]	[0.76,2.03]	[0.89,2.25]
Dummy for store within 528 feet.	0.93	1.41	0.89	1.15
	[0.57,1.50]	[0.67,2.99]	[0.61,1.30]	[0.67,1.96]
	3266	3266	3266	3266
Note: Each column represents a separate logistic regression. The coefficient represents an odds ratio. The confidence interval is reported in brackets. In column one each dummy variable is equal to one if any store is within the relevant buffer and zero otherwise. In column two each dummy variable is equal to one if a fast food restaurant is within the relevant buffer and zero otherwise. In colum…
